# Supplementary material for: An Innovative Fusion-Based Scenario for Improving Land Crop Mapping Accuracy
Source: Sensors (Basel). 2022 Sep 30;22(19):7428. doi: 10.3390/s22197428 (PMC9571136; doi:10.3390/s22197428)
Supplement: Supplementary file 1 [file sensors-22-07428-s001.zip]

Archive with 1 entries (1 files):
- sensors-1923959-supplementary.pdf
